# Supplementary material for: Pluripotency and immunomodulatory signatures of canine induced pluripotent stem cell-derived mesenchymal stromal cells are similar to harvested mesenchymal stromal cells
Source: Sci Rep. 2021 Feb 10;11:3486. doi: 10.1038/s41598-021-82856-3 (PMC7875972; doi:10.1038/s41598-021-82856-3)
Supplement: Supplementary file 1 — Supplementary Data. [file 41598_2021_82856_MOESM1_ESM.xlsx]

## Sheet: Supp 1A Venny Exp Genes
Pluripotency and immunomodulatory signatures of canine induced pluripotent stem cell-derived mesenchymal stromal cells are similar to harvested mesenchymal stromal cells. Arash Shahsavari, Prasanna Weeratunga, Dmitry A. Ovchinnikov, and Deanne J. Whitworth.
12255 common elements in "Lenti iPSCs", "iPSC_MSC" and "BM_MSCs":							135 common elements in "Lenti iPSCs" and "iPSC_MSC":						818 common elements in "iPSC_MSC" and "BM_MSCs":						270 common elements in "Lenti iPSCs" and "BM_MSCs":						563 elements included exclusively in "Lenti iPSCs":						468 elements included exclusively in "BM_MSCs":					256 elements included exclusively in "iPSC_MSC":
A4GALT							ABCA13						AATK						ABI3BP						AASS						BM_MSC					ABCB1
AAAS							ACTN3						ABCA9						ABLIM2						ABCC3						ABCA4					ACR
AACS							ADAMTSL1						ABCC8						ACKR2						ABI3						ABCA7					ADGRB3
AADAT							ADM5						ABCD2						ADAMTS2						ABO						ABCA8					ADGRD2
AAED1							ALCAM						ABHD12B						ADAMTS5						ACKR3						ABCC9					ADGRF5
AAGAB							ALS2CL						ACBD7						ADAMTSL2						ACTA2						ACOX2					ADRA1A
AAK1							AP1M2						ACE						ADAMTSL5						ADAM8						ACSL6					ADRB2
AAMDC							BCL3						ACOT12						ADCYAP1R1						ADAMTS18						ADA2					AGBL3
AAMP							BNC1						ACSL5						ADD2						ADARB1						ADGRE3					ANKRD2
AAR2							BNIPL						ACTN2						ADGRD1						ADGRF4						ADRA1D					ANKRD35
AARS							C20H19orf71						ACVR1C						AHNAK2						ADORA1						ADRA2B					AQP4
AARS2							CALY						ADAM23						ALOXE3						ADRA1B						ALDH1A3					ARHGEF28
AARSD1							CAPN6						ADAMTS20						APBA1						ADRA2A						AMPH					ARID3C
AASDH							CDA						ADAMTSL3						AQP1						ADRA2C						AMZ1					ARMC4
AASDHPPT							CFAP206						AFF3						AQP10						ADRB1						ANGPTL5					ART5
AATF							CIDEA						AGTR1						ARHGAP22						AGPAT3						ANKRD1					ASB16
ABAT							CLCN1						AK5						ARHGAP27						ALOX12B						ANKRD63					BANK1
ABCA1							CLDN11						AKAIN1						ARHGAP4						ANKK1						ANKRD65					BCHE
ABCA12							CLDN9						AKNAD1						ARHGAP9						ANO1						ANO2					BDNF
ABCA2							COL6A1						ALB						ARMCX2						ANTXRL						AP3B2					BVES
ABCA3							CP						ALOX15						ARMCX5						AOX2						APOBEC3Z3					CA12
ABCA5							CRB3						ALPK2						ART3						APOD						ARHGAP45					CA2
ABCB10							CTXN1						ALX1						ATP1A3						ARHGEF15						ARHGEF9					CA7
ABCB6							CXCR1						ALX4						ATP6V1B1						ARL5C						ARMC3					CAGE1
ABCB7							DCHS2						ANKRD34B						BAIAP2L2						ASCL2						ARSJ					CALCR
ABCB8							DCN						ANKS4B						BEGAIN						ATP10A						ASPHD1					CALR3
ABCB9							DLL1						ANPEP						BHLHB9						ATP2B2						ASTN1					CCDC68
ABCC1							DNALI1						AOC3						BTNL2						ATP8B4						ATCAY					CCDC71L
ABCC10							ELAVL2						ARHGAP20						CACNA1D						BACE2						ATP2B3					CDHR1
ABCC4							ERAS						ARHGAP24						CACNA1I						BCL2A1						B3GALT1					CDHR4
ABCC5							F12						ARHGEF4						CALB2						BDKRB2						BARX1					CILP
ABCD1							FOXA3						ARMC2						CASZ1						BIK						BCAN					CLEC14A
ABCD3							FOXI1						ARNTL2						CAV3						BMP2						BOLL					CNGA1
ABCD4							FOXRED2						ARSG						CCDC88B						BPIFB2						BPI					CNKSR2
ABCE1							FUOM						ASB9						CCT6B						C17H2orf71						C6H16orf96					CNTNAP4
ABCF1							GABRA1						ASCL4						CDH23						C1H19orf12						C9H17orf105					CST7
ABCF2							GGN						ASXL3						CDH3						C1QTNF12						CACNA1B					CTNNA2
ABCF3							GGT6						ATL1						CELF3						C1QTNF5						CACNA1S					CTSS
ABCG4							GPC1						ATOH8						CHRNA10						C2H10orf67						CACNG6					CYYR1
ABHD1							GPSM3						B3GAT2						CHRNA7						C3						CACNG7					DBX2
ABHD10							HENMT1						B3GNT4						CIDEB						C4H10orf105						CAMK2N2					DCLK3
ABHD11							HOXD1						B4GALNT1						COMP						C5						CATIP					DENND1C
ABHD12							IRX2						BAALC						COX4I2						CADM3						CBD108					DISP2
ABHD13							KLHL32						BATF3						CPLX2						CALML5						CBFA2T3					DOCK2
ABHD14A							LAG3						BCO2						CUBN						CAMSAP3						CCBE1					DOK6
ABHD14B							LAMA2						BEAN1						CYP1A1						CAPN8						CCDC149					ENTPD1
ABHD15							LAMB3						BHMT						CYP27B1						CASP14						CCDC175					EOMES
ABHD16A							LARGE2						BICDL1						DEGS2						CCDC152						CD34					EPHA5
ABHD17A							LIME1						BLNK						DLL3						CCDC188						CDH15					FAM229A
ABHD17B							LIN7A						BPIFC						DNAH6						CCL17						CDKL1					FAP
ABHD18							LOC100685381						C11H5orf63						DNAI1						CCND1						CES1					FAT4
ABHD2							LOC100685721						C20H3orf14						DOK5						CCR7						CFAP44					FER1L4
ABHD3							LOC100855548						C21H11orf97						DPF3						CCR8						CFAP69					FGF10
ABHD4							LOC100855593						C27H12orf60						DRAXIN						CD70						CFAP74					FLRT2
ABHD5							LOC102151305						C29H8orf88						DTX1						CDSN						CFTR					FOLH1
ABHD6							LOC102152706						C31H21orf62						DUSP22						CELF5						CHADL					FSCN2
ABHD8							LOC102153893						C32H4orf22						DYDC2						CHAD						CKMT1A					FUT9
ABI1							LOC102154262						C33H3orf52						ECEL1						CHRM3						CLDN23					FZD8
ABI2							LOC102154351						C37H2orf88						EFCAB6						CLCA2						CLEC2L					GAL3ST1
ABL1							LOC102154658						C5H11orf52						ELFN1						CLDN4						CLIC6					GALNT18
ABL2							LOC102155002						C5H11orf63						ELFN2						CLDND2						CLVS2					GALNTL6
ABLIM1							LOC102155478						C6H16orf45						ENPP6						CNFN						CMPK2					GHR
ABLIM3							LOC102155513						C6H16orf89						EPOR						COBL						CNGB1					GIPR
ABR							LOC102156502						C9H9orf50						EPS8L3						COL18A1						CNIH3					GNG11
ABRACL							LOC102156768						CABCOCO1						EXOC3L4						COL6A2						CNMD					GPR37
ABRAXAS1							LOC102156935						CACNA2D3						FADS6						COL9A3						CNPY1					GUCY1A2
ABRAXAS2							LOC102157320						CACNB2						FAM101A						CRMP1						CNTN3					HFM1
ABT1							LOC102157331						CACNB4						FAM227A						CRTAC1						CNTNAP2					HPGD
ABTB1							LOC106559035						CADPS						FAM78A						CSF2RB						COL26A1					HRASLS
ABTB2							LOC106559170						CAPNS2						FGF1						CST6						COL4A3					HTR1B
ACAA1							LOC106559375						CAPS2						FIBCD1						CXCR2						COL5A3					HTR2A
ACAA2							LOC106559660						CASQ1						FST						CYP19A1						CPNE6					HTR2C
ACACA							LOC106560172						CAVIN4						FXYD1						DACT2						CRACR2A					HTR4
ACACB							LOC111090741						CBLN3						FZD10						DDC						CRISPLD2					IFNGR2
ACAD10							LOC111092015						CCDC168						FZD5						DERL3						CRYBG2					IL12A
ACAD11							LOC111092067						CCDC85A						GABRQ						DHRS9						CRYM					IL13RA2
ACAD8							LOC111092074						CCNO						GAL3ST4						DISP3						DCC					IL33
ACAD9							LOC111092389						CCSER1						GBX2						DMKN						DIRAS1					KCNE3
ACADL							LOC111092919						CD164L2						GDF9						DNAAF1						DLGAP3					KLF15
ACADM							LOC111092961						CDH7						GFAP						DPEP1						DNAJB13					LBP
ACADS							LOC111092967						CDK6						GGT1						DPP6						DOCK10					LBX1
ACADSB							LOC111093870						CFAP47						GLIS1						DPPA2						DRP2					LEKR1
ACADVL							LOC111094591						CHMP4C						GNG12						DPPA4						DUOX2					LOC100684644
ACAN							LOC111095570						CHN2						GPR25						DRD2						DUOXA1					LOC100856546
ACAP1							LOC111095592						CHODL						GPRASP1						DSC1						EBI3					LOC102151382
ACAP2							LOC111095960						CHRDL2						GPRASP2						DSG1						EDN2					LOC102151436
ACAP3							LOC111096740						CHRNA3						GRM4						DSG3						EDN3					LOC102151614
ACAT1							LOC111097117						CHST9						GRPR						EDAR						EN2					LOC102151760
ACAT2							LOC111097615						CLDN10						GSPT2						ELN						EPGN					LOC102151840
ACBD3							LOC111097718						CLDN2						GUCY1A3						EMX2						ESM1					LOC102152193
ACBD4							LOC111098358						CLGN						HAPLN4						ENDOU						ETV7					LOC102152474
ACBD5							LOC111098815						CLIC2						HNMT						ENOX1						EVX1					LOC102152560
ACBD6							LOC475831						CLSTN2						HSPA12A						ENPP3						FAM159A					LOC102152650
ACCS							LOC476453						CMTM8						HSPA12B						EPHA1						FAM181A					LOC102152659
ACD							LOC480476						CMYA5						HTRA3						EPHA8						FAM181B					LOC102152853
ACER2							LOC489516						CNTN6						IGF2						EPS8L2						FAM186A					LOC102153251
ACER3							LOC608648						COL21A1						IGSF9B						EREG						FBN2					LOC102153734
ACIN1							LOC609055						COL4A4						IL10RA						ESRRB						FBXL13					LOC102154264
ACLY							LOC612467						COL4A5						IL-15L						ETS2						FBXL21					LOC102154583
ACO1							MEOX2						COLCA2						IL1R1						EXOC3L1						FGG					LOC102154710
ACO2							MFAP4						COLGALT2						INPP5D						FAM155A						FOXD3					LOC102154778
ACOT11							MIR1842						CORO2B						IRF8						FAM155B						FOXF1					LOC102155090
ACOT13							MTCP1						CPAMD8						ITIH4						FAM163A						FOXL1					LOC102155131
ACOT4							MTUS2						CPNE4						JPH4						FAM178B						FOXL2					LOC102155202
ACOT6							NFE2						CRHR2						KAZN						FAM19A5						FOXN4					LOC102155634
ACOT7							P2RY11						CRISPLD1						KCNB1						FAM3D						FOXO6					LOC102155873
ACOT8							PEX11G						CRYGS						KCND3						FAM43A						FRMPD3					LOC102155940
ACOT9							PID1						CTF1						KCNF1						FAM53A						G0S2					LOC102156327
ACOX1							PKP3						CTNNA3						KCNG1						FAM83B						GABRG3					LOC102156991
ACOX3							PLEKHS1						CTNND2						KCNK4						FAS						GATA3					LOC102157104
ACP1							PON3						CTSC						KCNK5						FBN3						GDAP1L1					LOC102157251
ACP2							PRDM1						CUX2						KDF1						FBXL15						GFRA2					LOC106557674
ACP6							PRRG2						CWH43						KIF26B						FBXL7						GFRA4					LOC106557783
ACPP							PTPRR						CXCR4						KIRREL3						FERMT1						GJA8					LOC106558031
ACSBG1							RASEF						CYP27A1						KISS1						FERMT3						GJC3					LOC106558210
ACSF2							RILP						CYP46A1						KSR2						FGF19						GLIPR1L2					LOC106558262
ACSF3							RRAD						DAAM2						LAMC3						FGF4						GNAI1					LOC106558577
ACSL1							S100A14						DAB2						LBX2						FGFBP1						GPA33					LOC106558637
ACSL3							SEMA3D						DACH1						LDHD						FGFR4						GPC2					LOC106558747
ACSL4							SERPINB7						DACT3						LIPA						FIBIN						GPR1					LOC106558788
ACSS1							SIGIRR						DDIT4L						LIPJ						FLI1						GPR37L1					LOC106559037
ACSS2							SLC19A1						DDN						LMX1A						FOLR1						GPR4					LOC106559235
ACSS3							SLC7A3						DEPTOR						LMX1B						FOSB						GPR65					LOC106559340
ACTB							STAP2						DHRS11						LOC100682670						FOXN1						GPRIN3					LOC106559652
ACTG1							STPG2						DHRS3						LOC100686682						FOXP3						GREB1					LOC106559817
ACTG2							STPG3						DKK2						LOC100855825						FUT1						GREM2					LOC106559931
ACTL6A							TBX18						DLK2						LOC102151289						FXYD4						GRIK4					LOC106560149
ACTL7A							TMC8						DLL4						LOC102151732						GABRA2						GRIN1					LOC111089996
ACTN1							TMOD4						DMBX1						LOC102153035						GALNT6						GRIN2A					LOC111090350
ACTN4							TNFRSF8						DNAH3						LOC102153066						GATD1						GRK1					LOC111090709
ACTR10							TNMD						DNAJC22						LOC102153516						GCGR						GSX2					LOC111090909
ACTR1A							UCN2						DNAJC6						LOC102153687						GCNA						HEMGN					LOC111091105
ACTR1B							XDH						DOCK3						LOC102154095						GJB1						HLF					LOC111091658
ACTR2							ZC2HC1B						DOCK8						LOC102154165						GJB2						HMCN2					LOC111091794
ACTR3							ZMAT4						DPP4						LOC102154180						GJB3						HOTAIR					LOC111091803
ACTR3B													DPYS						LOC102154635						GJB4						HOXD11					LOC111092285
ACTR5													DUSP15						LOC102155586						GJB5						HPCA					LOC111092842
ACTR6													DUSP28						LOC102155752						GLI1						HYDIN					LOC111093000
ACTR8													EBF2						LOC102156009						GNGT2						IFIT3					LOC111093007
ACVR1													ECM2						LOC102156180						GNRH2						IL17D					LOC111093016
ACVR1B													EDARADD						LOC102156449						GPR101						ISM1					LOC111093619
ACVR2A													EDNRA						LOC102157334						GRB10						ITIH5					LOC111093913
ACVR2B													EFCAB1						LOC106558101						GRB7						KCNA1					LOC111094040
ACVRL1													EFNB2						LOC106558270						GRHL2						KCNA5					LOC111094041
ACY1													EID3						LOC106558438						GRHL3						KCNC1					LOC111094266
ACYP1													ELAVL3						LOC106558641						GRM1						KCNG3					LOC111094738
ACYP2													ELMOD1						LOC106558660						GSC						KCNK1					LOC111094954
ADA													ELOVL7						LOC106558903						GUCA1B						KCNK10					LOC111095514
ADAL													EML6						LOC106558987						HAS2						KCNK12					LOC111095576
ADAM10													ENPP2						LOC106559302						HAS3						KCNK2					LOC111095812
ADAM11													ENPP5						LOC106559304						HMX3						KCNK3					LOC111096400
ADAM12													EPB41L4A						LOC106559473						HNF4G						KIF19					LOC111096421
ADAM15													EPHA3						LOC106559647						HS6ST3						LANCL3					LOC111096703
ADAM17													EPHA6						LOC106559695						IFITM10						LGI2					LOC111096716
ADAM19													EPHX2						LOC111089980						IL1R2						LGI4					LOC111097125
ADAM22													EPM2A						LOC111090512						IL36RN						LHX8					LOC111097354
ADAM33													ERAP2						LOC111090574						INCA1						LOC100686051					LOC111097606
ADAM9													ERC2						LOC111091730						ISL1						LOC100686114					LOC111097670
ADAMTS1													ERICH2						LOC111091871						ISLR						LOC100688504					LOC111097810
ADAMTS10													ESRRG						LOC111091906						ISLR2						LOC100855730					LOC111097881
ADAMTS12													EVA1C						LOC111093310						IVL						LOC100855940					LOC111098020
ADAMTS13													EXPH5						LOC111093457						KBTBD11						LOC100856198					LOC111098266
ADAMTS14													EYA1						LOC111093754						KCNN4						LOC100856762					LOC111098320
ADAMTS17													F5						LOC111094994						KCNQ1						LOC102151133					LOC111098330
ADAMTS4													FA2H						LOC111095671						KDR						LOC102151154					LOC111098381
ADAMTS6													FAM105A						LOC111096704						KHDC3L						LOC102151157					LOC111098545
ADAMTS7													FAM110B						LOC111097407						KIF12						LOC102151182					LOC111098581
ADAMTS9													FAM149A						LOC111097788						KIF1A						LOC102151430					LOC111098621
ADAMTSL4													FAM162B						LOC111098084						KLC3						LOC102151508					LOC111099021
ADAP1													FAM174B						LOC475935						KLHDC9						LOC102151579					LOC474938
ADAP2													FAM196B						LOC476506						KLHL30						LOC102151676					LOC477699
ADAR													FAM198A						LOC483172						KLK10						LOC102151832					LOC481309
ADAT1													FAM198B						LOC487172						KLK13						LOC102151868					LOC482068
ADAT2													FAM19A1						LOC490917						KLRG2						LOC102151902					LOC484343
ADAT3													FAM212A						LOC490972						KRT124						LOC102152471					LOC486353
ADCK1													FAM69A						LOC607509						KRT13						LOC102152547					LOC486757
ADCK2													FAM78B						LOC608913						KRT14						LOC102152568					LOC488279
ADCK5													FBP1						LOC611872						KRT15						LOC102152682					LOC491140
ADCY2													FBXO15						LPXN						KRT16						LOC102152701					LOC607806
ADCY3													FBXO17						LRRC74B						KRT17						LOC102152894					LOC609469
ADCY4													FBXO43						LSP1						KRT18						LOC102152952					LOC609770
ADCY5													FCGBP						LSR						KRT19						LOC102153098					LOC611632
ADCY6													FGD3						LY6G6C						KRT25						LOC102153179					LOC612422
ADCY7													FGF2						MAF						KRT42						LOC102153185					LRFN5
ADCY9													FGF5						MAFB						KRT5						LOC102153193					LRP2BP
ADD1													FGFBP3						MAMLD1						KRT6A						LOC102153213					LRRC17
ADD3													FHIT						MATN2						KRT6B						LOC102153408					LRRC3B
ADGRA2													FNDC1						MATN4						KRT75						LOC102153473					LSAMP
ADGRA3													FOXA1						MBNL3						KRT78						LOC102153505					LSMEM2
ADGRB2													FOXD2						MCTP1						KRT80						LOC102153511					LTBP2
ADGRE5													FOXG1						MEF2B						KRT88						LOC102153549					MB21D1
ADGRF3													FREM1						MGAT5B						KRTDAP						LOC102153714					MDGA2
ADGRG1													FRMPD1						MISP						LAD1						LOC102153761					MGST1
ADGRG2													FRZB						MMP17						LAMC2						LOC102153885					MIRLET7D
ADGRG6													FSIP1						MSX2						LAPTM5						LOC102154001					MKX
ADGRL1													FXYD6						MYL4						LDB3						LOC102154014					MLNR
ADGRL2													GALR2						MYO1A						LGR6						LOC102154086					MME
ADGRL3													GAS2L2						NEFH						LHX9						LOC102154105					MROH6
ADGRV1													GBP1						NKD2						LINGO1						LOC102154170					MYLPF
ADH4													GLRB						NKX1-2						LMAN1L						LOC102154451					MYOZ3
ADH5													GNG13						NKX3-2						LOC100682773						LOC102154532					NCAM2
ADHFE1													GNG4						NRG1						LOC100683071						LOC102154540					NEB
ADI1													GPC3						NRG2						LOC100683471						LOC102154628					NELL2
ADIG													GPM6A						NTRK1						LOC100685620						LOC102154676					NETO1
ADIPOR1													GPNMB						PARVB						LOC100685649						LOC102154801					NHLRC1
ADIPOR2													GPR135						PCSK4						LOC100687152						LOC102154816					NLGN1
ADIRF													GPR137C						PFN4						LOC100687687						LOC102154850					NOX4
ADK													GPR45						PIK3R5						LOC100688424						LOC102154866					NWD2
ADM													GRID2IP						PKD1L1						LOC100688922						LOC102154971					OASL
ADNP													GRIP1						PLPP3						LOC100855540						LOC102155115					OPTC
ADNP2													GRK4						PNPLA3						LOC100855749						LOC102155169					PDZK1
ADO													GRTP1						PODXL2						LOC100855871						LOC102155259					PENK
ADORA2A													GSDME						PPEF1						LOC100856280						LOC102155399					PHF7
ADORA2B													GUCY2F						PRSS36						LOC100856502						LOC102155568					PIWIL4
ADPGK													GYPC						PRSS43						LOC100856782						LOC102155613					PLPPR4
ADPRH													HACD1						PSD2						LOC102151234						LOC102155707					PPP1R27
ADPRHL2													HACD4						PTPN20						LOC102151309						LOC102155848					PRAP1
ADPRM													HAND2						PTPRN2						LOC102151393						LOC102155950					PRLR
ADRM1													HCN2						RAB37						LOC102151716						LOC102156054					PROKR1
ADSL													HEPHL1						RBP4						LOC102151811						LOC102156091					PTGFR
ADSS													HEY2						RCSD1						LOC102152006						LOC102156220					PTPRQ
ADSSL1													HKDC1						RET						LOC102152143						LOC102156399					RAB26
AEBP1													HOXB8						RNF43						LOC102152165						LOC102156404					RAB42
AEBP2													HOXB9						RTN4R						LOC102152183						LOC102156445					RLBP1
AEN													HOXC10						S100A16						LOC102152553						LOC102156645					RUNDC3B
AFAP1													HOXC11						SCARA5						LOC102152626						LOC102156706					SAPCD1
AFAP1L1													HOXC5						SCN4A						LOC102152802						LOC102156726					SCN7A
AFAP1L2													HOXD10						SDSL						LOC102152806						LOC102156835					SDR16C5
AFDN													HRCT1						SERPINB11						LOC102152881						LOC102156856					SGCG
AFF1													HRK						SH3TC2						LOC102152940						LOC102157096					SHD
AFF4													HS3ST1						SHISA3						LOC102153034						LOC102157122					SIDT1
AFG1L													HTR1D						SLC12A7						LOC102153069						LOC102157181					SIT1
AFG3L2													ICAM5						SLC23A3						LOC102153090						LOC102157230					SLC17A8
AFTPH													IGSF11						SLC37A1						LOC102153105						LOC102157244					SLC27A5
AGA													IGSF22						SLC38A5						LOC102153173						LOC102157245					SLC2A4
AGAP1													IL17RB						SLC6A1						LOC102153334						LOC106557970					SLC6A17
AGAP2													IL1RAPL1						SLC8A3						LOC102153539						LOC106558042					SLC7A2
AGAP3													IL31RA						SLC9A3						LOC102153613						LOC106558306					SLITRK4
AGBL2													IL34						SOX9						LOC102153926						LOC106558484					SPIB
AGBL4													IL5						SPARCL1						LOC102154067						LOC106558617					ST8SIA4
AGBL5													IL6R						SRL						LOC102154208						LOC106558622					STMND1
AGFG1													INA						ST6GAL1						LOC102154248						LOC106558666					SULT1C2
AGFG2													INSM1						STARD8						LOC102154287						LOC106558791					TMEM61
AGGF1													INSRR						STRA6						LOC102154438						LOC106559164					TMEM71
AGK													IRS4						SYN1						LOC102154511						LOC106559249					TMPRSS12
AGL													ITGA4						THEM5						LOC102154598						LOC106559310					TNFRSF21
AGO2													JAM2						THPO						LOC102154703						LOC106559355					TRAF1
AGO3													KANK4						TMEM185A						LOC102154731						LOC106559502					TRIM34
AGPAT1													KCNA6						TMEM37						LOC102154767						LOC106559707					TRMT2B
AGPAT2													KCNAB1						TMEM42						LOC102154875						LOC106559739					UBE2U
AGPAT4													KCNE1						TNFRSF18						LOC102155278						LOC106559960					UNC13C
AGPAT5													KCNH7						TOPAZ1						LOC102155303						LOC106560021					VTCN1
AGPS													KCNK15						TRABD2A						LOC102155774						LOC106560033					VTN
AGRN													KCNMA1						TRABD2B						LOC102155895						LOC111090010					VWA2
AGTPBP1													KCNMB4						TRIM13						LOC102155926						LOC111090036					ZFPM2
AGTRAP													KCNQ4						TSPAN32						LOC102156111						LOC111090562					ZNF804B
AHCTF1													KCTD16						TTC12						LOC102156217						LOC111090628
AHCY													KIAA1456						UNC13D						LOC102156243						LOC111090670
AHCYL1													KIAA1683						UNC5C						LOC102156300						LOC111090821
AHCYL2													KIAA1755						UNC5CL						LOC102156322						LOC111091157
AHDC1													KIAA2012						VAX2						LOC102156455						LOC111091380
AHI1													KLHDC8A						VIL1						LOC102156624						LOC111091409
AHNAK													KLHL31						VWF						LOC102156666						LOC111091473
AHR													KMO						WNT1						LOC102156855						LOC111091476
AHRR													KREMEN2						WNT9A						LOC102156952						LOC111091480
AHSA1													KRT222						ZBTB7C						LOC102157048						LOC111091832
AIDA													LCK						ZC4H2						LOC102157062						LOC111091918
AIF1L													LCN2						ZFR2						LOC102157139						LOC111092012
AIFM1													LEPR						ZNF75D						LOC102157232						LOC111092209
AIFM2													LHCGR						ZSCAN32						LOC102157274						LOC111092212
AIFM3													LHX2												LOC106557676						LOC111092315
AIG1													LMTK3												LOC106557694						LOC111092678
AIMP1													LOC100682826												LOC106557713						LOC111092714
AIMP2													LOC100684040												LOC106557720						LOC111092782
AIP													LOC100685196												LOC106557784						LOC111092892
AIPL1													LOC100687984												LOC106558076						LOC111094029
AJUBA													LOC100688360												LOC106558292						LOC111094198
AK1													LOC100688446												LOC106558294						LOC111094367
AK2													LOC100855460												LOC106558610						LOC111094556
AK3													LOC100855588												LOC106558629						LOC111094721
AK4													LOC102151217												LOC106558669						LOC111095327
AK6													LOC102151229												LOC106558703						LOC111095328
AK8													LOC102151259												LOC106558777						LOC111095429
AKAP1													LOC102151479												LOC106558795						LOC111095556
AKAP10													LOC102151801												LOC106559176						LOC111095600
AKAP11													LOC102151885												LOC106559190						LOC111096328
AKAP12													LOC102151918												LOC106559289						LOC111096648
AKAP13													LOC102151957												LOC106559329						LOC111096823
AKAP2													LOC102152025												LOC106559439						LOC111097060
AKAP3													LOC102152076												LOC106560081						LOC111097122
AKAP5													LOC102152098												LOC111090018						LOC111097284
AKAP6													LOC102152134												LOC111090307						LOC111097294
AKAP7													LOC102152326												LOC111090308						LOC111097405
AKAP8													LOC102152414												LOC111090462						LOC111097608
AKAP8L													LOC102152465												LOC111090651						LOC111097677
AKAP9													LOC102152522												LOC111090817						LOC111097678
AKIP1													LOC102152638												LOC111090858						LOC111097726
AKIRIN1													LOC102152670												LOC111091116						LOC111097973
AKIRIN2													LOC102152714												LOC111091155						LOC111097982
AKNA													LOC102152799												LOC111091385						LOC111097995
AKR1A1													LOC102152875												LOC111091434						LOC111098094
AKR1B1													LOC102152903												LOC111091460						LOC111098120
AKR1E2													LOC102152945												LOC111091532						LOC111098130
AKR7A2													LOC102152967												LOC111091659						LOC111098256
AKT1													LOC102153022												LOC111091992						LOC111098275
AKT1S1													LOC102153203												LOC111092050						LOC111098398
AKT2													LOC102153274												LOC111092305						LOC111098430
AKT3													LOC102153278												LOC111092506						LOC111098767
AKTIP													LOC102153307												LOC111092661						LOC111098793
ALAD													LOC102153393												LOC111093520						LOC442967
ALAS1													LOC102153394												LOC111093573						LOC475818
ALDH16A1													LOC102153673												LOC111093622						LOC478037
ALDH18A1													LOC102153858												LOC111093761						LOC478773
ALDH1L2													LOC102153923												LOC111093763						LOC479662
ALDH2													LOC102153951												LOC111093942						LOC481727
ALDH3A2													LOC102154061												LOC111094018						LOC484341
ALDH3B1													LOC102154099												LOC111094247						LOC485139
ALDH4A1													LOC102154279												LOC111094331						LOC489461
ALDH5A1													LOC102154334												LOC111094513						LOC489640
ALDH6A1													LOC102154355												LOC111094588						LOC491284
ALDH7A1													LOC102154410												LOC111094992						LOC491436
ALDH9A1													LOC102154414												LOC111095199						LOC610677
ALDOA													LOC102154417												LOC111095285						LOC611202
ALDOC													LOC102154577												LOC111095464						LRRC10B
ALG1													LOC102154667												LOC111095510						LRTM2
ALG10													LOC102154680												LOC111095784						LYPD6
ALG11													LOC102154972												LOC111095822						MAEL
ALG12													LOC102155209												LOC111095868						MAGEL2
ALG13													LOC102155347												LOC111095929						MAML3
ALG14													LOC102155349												LOC111095986						MAPK10
ALG2													LOC102155382												LOC111096028						MAPK4
ALG3													LOC102155473												LOC111096238						MEGF10
ALG5													LOC102155530												LOC111096585						MFSD7
ALG6													LOC102155552												LOC111096843						MGAM
ALG8													LOC102155565												LOC111096849						MNX1
ALG9													LOC102155569												LOC111097045						MST1R
ALKBH1													LOC102155667												LOC111097088						MYO3B
ALKBH2													LOC102155746												LOC111097151						NCAN
ALKBH3													LOC102155784												LOC111097321						NDN
ALKBH4													LOC102155816												LOC111097447						NECAB1
ALKBH5													LOC102155817												LOC111097618						NEFM
ALKBH6													LOC102155887												LOC111097636						NEUROG2
ALKBH7													LOC102155937												LOC111097655						NEXMIF
ALKBH8													LOC102155954												LOC111097757						NLRP14
ALMS1													LOC102155985												LOC111097807						NMUR2
ALOX15B													LOC102156006												LOC111097833						NNAT
ALPK1													LOC102156170												LOC111098214						NOL4
ALPK3													LOC102156186												LOC111098316						NR1I3
ALPL													LOC102156193												LOC111098459						NRCAM
ALS2													LOC102156221												LOC111098806						NTNG1
ALX3													LOC102156289												LOC111098899						NUGGC
ALYREF													LOC102156435												LOC111099007						P2RX6
AMACR													LOC102156443												LOC475111						P3H3
AMBRA1													LOC102156473												LOC476718						PAX2
AMD1													LOC102156498												LOC478449						PAX5
AMDHD1													LOC102156643												LOC480423						PCDH7
AMDHD2													LOC102156678												LOC482175						PCDHB1
AMER1													LOC102156830												LOC482436						PCNX2
AMER2													LOC102156908												LOC485640						PCSK2
AMFR													LOC102156930												LOC485980						PDE1A
AMIGO1													LOC102156973												LOC487176						PDE1C
AMIGO3													LOC102157031												LOC487290						PHEX
AMMECR1													LOC102157068												LOC489080						PHF21B
AMMECR1L													LOC102157137												LOC490277						PHF24
AMN1													LOC102157149												LOC490387						PITX1
AMOT													LOC102157173												LOC607002						PKD2L2
AMOTL1													LOC102157222												LOC607598						PKLR
AMOTL2													LOC106557493												LOC609800						PLBD1
AMPD2													LOC106557644												LOC611724						PLCB2
AMT													LOC106557868												LOC611766						PLCB4
AMZ2													LOC106558237												LOC612266						PLD4
ANAPC1													LOC106558458												LOC612386						PLD5
ANAPC10													LOC106558485												LPAR5						PLEKHB1
ANAPC11													LOC106558526												LRMP						PLXDC2
ANAPC13													LOC106558729												LRRC27						POPDC2
ANAPC15													LOC106558823												LRRC3						POSTN
ANAPC16													LOC106558831												LRRC31						PRDM6
ANAPC2													LOC106558860												LUZP4						PROX1
ANAPC4													LOC106558944												LY6D						PRRT1B
ANAPC5													LOC106558965												LY6E						PTPRK
ANAPC7													LOC106558966												LYNX1						RAB9B
ANGEL1													LOC106559047												LYPD3						RAI2
ANGEL2													LOC106559157												MAB21L1						RASD2
ANGPT1													LOC106559282												MAB21L3						RASGEF1A
ANGPTL2													LOC106559446												MALL						RBM24
ANGPTL4													LOC106559541												MFNG						RIMS3
ANGPTL6													LOC106559620												MMP13						RNF180
ANK1													LOC106559699												MMP9						ROBO3
ANK2													LOC106560170												MPZL2						RPL3L
ANK3													LOC111089960												MPZL3						RRAGB
ANKDD1A													LOC111089994												MRGPRF						RSPO2
ANKFY1													LOC111090023												MROH7						RTN4RL2
ANKH													LOC111090088												MT1E						RUNDC3A
ANKHD1													LOC111090253												MUC13						RXFP1
ANKIB1													LOC111090347												MUC2						RXRG
ANKLE1													LOC111090454												MUC4						SEC14L5
ANKLE2													LOC111090564												MUC5AC						SEMA3A
ANKMY2													LOC111090581												MUC5B						SGSM1
ANKRA2													LOC111090677												MX2						SHANK1
ANKRD10													LOC111091349												MYO18B						SHISA7
ANKRD11													LOC111091507												MYO1D						SIX3
ANKRD12													LOC111091720												MYO1F						SLAMF8
ANKRD13A													LOC111091727												MYO7B						SLC16A9
ANKRD13B													LOC111091857												NCCRP1						SLC1A2
ANKRD13C													LOC111091931												NCF4						SLC22A4
ANKRD13D													LOC111092011												NDUFA4L2						SLC24A4
ANKRD16													LOC111092035												NECTIN4						SLC26A7
ANKRD17													LOC111092089												NIPAL4						SLC35D3
ANKRD23													LOC111092196												NOS1						SLC44A5
ANKRD24													LOC111092301												NRAP						SLC47A1
ANKRD27													LOC111092339												NTSR2						SLC4A10
ANKRD28													LOC111092380												OCSTAMP						SLC6A11
ANKRD29													LOC111092565												OLIG3						SLC8A1
ANKRD33B													LOC111092647												OMP						SNCAIP
ANKRD34A													LOC111092722												OOEP						SOX7
ANKRD37													LOC111092797												OSR1						SP5
ANKRD39													LOC111092800												OTOF						SPAG8
ANKRD40													LOC111092830												OTOP1						SPATA9
ANKRD42													LOC111092834												OTP						SPDYA
ANKRD44													LOC111092898												OTUD7A						ST8SIA5
ANKRD45													LOC111092902												OTX2						STEAP1
ANKRD46													LOC111093151												OVOL1						STEAP2
ANKRD49													LOC111093271												PADI3						STMN4
ANKRD50													LOC111093298												PADI6						STUM
ANKRD52													LOC111093346												PAPOLB						STXBP5L
ANKRD54													LOC111093355												PCED1B						SUSD5
ANKRD6													LOC111093367												PDCD1						SYN2
ANKRD9													LOC111093376												PECAM1						SYNGR4
ANKS1A													LOC111093395												PGPEP1L						SYP
ANKS1B													LOC111093400												PHOSPHO1						SYT13
ANKS3													LOC111093428												PI16						SYT4
ANKS6													LOC111093560												PINLYP						SYT5
ANKZF1													LOC111093756												PLCH2						SYT9
ANLN													LOC111093758												PLCXD1						TAC1
ANO10													LOC111093786												PLEKHF1						TBC1D30
ANO6													LOC111094056												PLEKHG6						TBX1
ANO7													LOC111094294												PLET1						TDRKH
ANO8													LOC111094394												PLPP4						TENM2
ANO9													LOC111094679												PLXNA4						TF
ANOS1													LOC111094729												POU2F2						TFAP2B
ANP32A													LOC111094749												POU2F3						TFPI
ANP32B													LOC111094852												PPP2R2C						TMEM132E
ANP32E													LOC111095125												PRDM14						TMEM144
ANTXR1													LOC111095167												PRDM16						TMEM151A
ANTXR2													LOC111095287												PRR5						TMEM178B
ANXA1													LOC111095534												PRRT1						TMEM198
ANXA11													LOC111095590												PRSS33						TMEM51
ANXA2													LOC111095615												PRSS8						TMEM88B
ANXA3													LOC111095672												PTGER4						TMIE
ANXA4													LOC111095792												PTGS2						TNFSF15
ANXA5													LOC111095842												PTHLH						TOX2
ANXA6													LOC111095845												PTP4A3						TPBGL
ANXA7													LOC111095876												PTPN6						TRPC4
ANXA8L1													LOC111095996												PTPN7						TRPM8
ANXA9													LOC111096003												PTPRE						UCP1
AOC2													LOC111096170												PWWP2B						UNC79
AP1AR													LOC111096226												RAB17						UNC80
AP1B1													LOC111096244												RAB25						UPB1
AP1G1													LOC111096253												RAPSN						VEPH1
AP1G2													LOC111096280												RASAL3						VSTM5
AP1M1													LOC111096344												RASGRF2						VSX2
AP1S1													LOC111096389												RASSF10						WDR17
AP1S2													LOC111096427												RGS5						WIPF3
AP2A1													LOC111096458												RIPK4						WNT2B
AP2A2													LOC111096713												RNF112						XKR7
AP2B1													LOC111096717												RNF208						XYLT1
AP2M1													LOC111096738												RNF39						ZNF285
AP2S1													LOC111096784												RORC						ZNF831
AP3B1													LOC111096826												RXFP3
AP3D1													LOC111096947												S100A12
AP3M1													LOC111097075												S100A2
AP3M2													LOC111097076												S100A8
AP3S1													LOC111097086												S100A9
AP3S2													LOC111097105												SAMD13
AP4B1													LOC111097243												SBSN
AP4E1													LOC111097285												SCNN1B
AP4M1													LOC111097315												SCNN1D
AP4S1													LOC111097444												SCUBE1
AP5B1													LOC111097495												SDK1
AP5S1													LOC111097683												SEMA5A
AP5Z1													LOC111097903												SERPINB10
APAF1													LOC111097970												SH3YL1
APBA2													LOC111097974												SHTN1
APBA3													LOC111098024												SLC13A3
APBB1													LOC111098105												SLC17A9
APBB1IP													LOC111098114												SLC27A6
APBB2													LOC111098322												SLC34A2
APBB3													LOC111098431												SLC35G6
APC													LOC111098489												SLC39A4
APC2													LOC111098490												SLC52A3
APCDD1													LOC111098544												SLC5A10
APEH													LOC111098613												SLC5A11
APEX1													LOC111098945												SLC5A5
APEX2													LOC477365												SLC9A2
APH1A													LOC478384												SLC9B1
APH1B													LOC478743												SLCO2B1
API5													LOC486404												SLCO5A1
APIP													LOC486787												SLURP1
APLF													LOC487974												SMC1B
APLN													LOC488290												SMIM22
APLP1													LOC489134												SOCS1
APLP2													LOC490169												SORCS2
APMAP													LOC607602												SOX14
APOBR													LOC607624												SOX15
APOE													LOC608987												SOX18
APOF													LOC609445												SPINK5
APOL6													LOC609816												SPNS3
APOLD1													LOC610465												SPO11
APOM													LOC611270												SSTR2
APOO													LOC611519												SSUH2
APOOL													LOC611727												ST14
APOPT1													LOC611751												STAMBPL1
APP													LOC611835												SULT4A1
APPBP2													LOC611989												SULT6B1
APPL1													LOC612190												SVIP
APPL2													LONRF2												TACR1
APRT													LPAR2												TC2N
APTX													LRIG3												TCHH
AQP11													LRMDA												TEK
AQP3													LRP2												TERB1
AQP5													LRRC23												TIE1
AQR													LRRC4												TLE2
AR													LRRIQ3												TLL1
ARAF													LRRK1												TMEM100
ARAP1													LYSMD2												TMEM173
ARAP2													MAGEE2												TMEM223
ARAP3													MAK												TMEM235
ARCN1													MAOA												TMEM236
AREL1													MAOB												TMEM88
ARF1													MAP3K15												TMEM98
ARF3													MAPK12												TMPRSS2
ARF4													MAST1												TMPRSS4
ARF5													MB												TMPRSS5
ARF6													MCHR1												TMPRSS6
ARFGAP1													MCOLN2												TNF
ARFGAP2													MCOLN3												TNFSF9
ARFGAP3													MED14OS												TNK1
ARFGEF1													MEI4												TNN
ARFGEF2													MGAT4C												TNS3
ARFGEF3													MIR374B												TNS4
ARFIP1													MIR8842												TP63
ARFIP2													MIR8854												TPRG1
ARFRP1													MIR8881												TRAF3IP2
ARG2													MKRN3												TRIM29
ARGLU1													MLXIPL												TRIM72
ARHGAP1													MMP24												TRIML2
ARHGAP10													MMP25												TSHZ2
ARHGAP11A													MMRN1												TSNARE1
ARHGAP12													MMRN2												TSPYL5
ARHGAP17													MOGAT1												TTLL10
ARHGAP18													MOXD1												UFSP1
ARHGAP19													MPP3												UGT3A2
ARHGAP21													MTMR7												UPP1
ARHGAP23													MUC20												VENTX
ARHGAP26													MYH7												VSTM2L
ARHGAP29													MYLK												WNT16
ARHGAP31													MYO16												WSCD1
ARHGAP32													MYO5C												XG
ARHGAP33													MYOT												ZBTB32
ARHGAP35													N4BP2L1												ZC3H12D
ARHGAP39													NAALADL2												ZCWPW1
ARHGAP42													NDST3												ZNF343
ARHGAP44													NEXN												ZNF750
ARHGAP5													NFASC
ARHGAP6													NHLH2
ARHGDIA													NIM1K
ARHGDIG													NIPAL1
ARHGEF1													NKX3-1
ARHGEF10													NMS
ARHGEF10L													NODAL
ARHGEF11													NOV
ARHGEF12													NOVA2
ARHGEF16													NPAS1
ARHGEF17													NPAS3
ARHGEF18													NPFFR1
ARHGEF19													NPHS2
ARHGEF2													NPM2
ARHGEF25													NPNT
ARHGEF26													NPR3
ARHGEF3													NPY
ARHGEF33													NPY1R
ARHGEF37													NR2E1
ARHGEF39													NRL
ARHGEF40													NRSN2
ARHGEF5													NSUN7
ARHGEF6													NT5C1A
ARHGEF7													NTN1
ARID1A													NTN3
ARID1B													NWD1
ARID2													NXPH2
ARID3A													NXPH3
ARID3B													OCA2
ARID4A													OGN
ARID4B													OPRD1
ARID5A													OTOGL
ARID5B													OVOL2
ARIH1													P2RX2
ARIH2													P2RX7
ARIH2OS													P4HA3
ARL1													PABPC5
ARL10													PACRG
ARL13B													PAG1
ARL14EP													PALMD
ARL15													PAX3
ARL16													PCDH17
ARL17A													PCDH18
ARL2													PCDH20
ARL2BP													PCSK6
ARL3													PDE11A
ARL4A													PDE5A
ARL4C													PDE7B
ARL4D													PDGFRA
ARL5A													PDIA2
ARL5B													PDLIM3
ARL6													PDPN
ARL6IP1													PGBD5
ARL6IP4													PHYHIP
ARL6IP5													PHYHIPL
ARL6IP6													PI15
ARL8A													PIEZO2
ARL8B													PITX2
ARL9													PKHD1L1
ARMC1													PKIA
ARMC10													PKIB
ARMC12													PLA2G4A
ARMC5													PLA2R1
ARMC6													PLCG2
ARMC8													PLCL1
ARMC9													PLCXD2
ARMCX1													PLPPR5
ARMCX3													PLXDC1
ARMCX4													PODN
ARMCX6													POLN
ARMT1													POU4F1
ARNT2													PPARA
ARNTL													PPFIA2
ARPC1A													PPP1R3B
ARPC1B													PPP1R3C
ARPC2													PRDM8
ARPC3													PRKAA2
ARPC4													PRKAR1B
ARPC5													PRKCH
ARPC5L													PROKR2
ARPIN													PRRG3
ARPP19													PRRG4
ARRB1													PRRX1
ARRB2													PRSS35
ARRDC1													PRTG
ARRDC2													PSMB8
ARRDC3													PTER
ARRDC4													PTGER2
ARSA													PTGIR
ARSB													PTN
ARSI													PTPN5
ARSK													PTPRZ1
ARV1													PTX3
ARVCF													RAB38
AS3MT													RAB3B
ASAH1													RAD9B
ASAP1													RASL12
ASAP2													RASSF4
ASAP3													RASSF9
ASB13													RBP7
ASB15													RCAN2
ASB3													REM1
ASB6													RERG
ASB7													RFX4
ASB8													RGCC
ASCC1													RGS16
ASCC2													RGS2
ASCC3													RGS20
ASF1A													RGSL1
ASF1B													RIMBP2
ASH1L													RIMKLB
ASH2L													RIMS1
ASIC1													RNASE4
ASIC3													RNF212B
ASL													ROR1
ASMTL													RORB
ASNA1													RPP25
ASNS													RYR3
ASNSD1													SAP25
ASPH													SATB1
ASPHD2													SCG3
ASPM													SCN3A
ASPSCR1													SCN5A
ASRGL1													SCN9A
ASS1													SEC16B
ASTE1													SEL1L2
ASXL1													SEMA6D
ASXL2													SERPINI1
ATAD1													SERTM1
ATAD2													SH2D6
ATAD2B													SH3RF2
ATAD3A													SHROOM4
ATAD5													SIGLEC1
ATAT1													SIM1
ATE1													SKAP1
ATF1													SLC10A4
ATF2													SLC11A1
ATF3													SLC12A8
ATF4													SLC13A5
ATF5													SLC15A2
ATF6													SLC16A12
ATF6B													SLC17A7
ATF7													SLC1A1
ATF7IP													SLC1A3
ATF7IP2													SLC24A3
ATG10													SLC25A41
ATG101													SLC29A2
ATG12													SLC30A3
ATG13													SLC35F3
ATG14													SLC35G2
ATG16L1													SLC37A2
ATG16L2													SLC39A8
ATG2A													SLC40A1
ATG2B													SLC43A1
ATG3													SLC45A1
ATG4A													SLC4A3
ATG4B													SLC6A12
ATG4C													SLC6A15
ATG4D													SLCO1C1
ATG5													SLCO2A1
ATG7													SLIT1
ATG9A													SMCO4
ATIC													SMPDL3A
ATL2													SNAP91
ATL3													SNCA
ATM													SNX31
ATMIN													SORCS1
ATN1													SOX6
ATOX1													SP100
ATP10D													SP8
ATP11A													SPIN4
ATP11B													SPOCD1
ATP11C													SPTB
ATP13A1													SPTBN4
ATP13A2													SPTLC3
ATP13A3													ST6GALNAC3
ATP1A1													ST6GALNAC5
ATP1B1													ST8SIA1
ATP1B2													STX3
ATP1B3													SUSD3
ATP23													SVEP1
ATP2A1													SYBU
ATP2A2													SYNPO2
ATP2A3													SYNPO2L
ATP2B1													SYNPR
ATP2B4													SYT1
ATP2C1													SYT10
ATP5A1													SYT3
ATP5B													SYTL5
ATP5C1													TAGLN3
ATP5D													TCIM
ATP5E													TCTEX1D1
ATP5G1													TCTEX1D4
ATP5G2													TDRD12
ATP5G3													TDRD5
ATP5J													TECTA
ATP5J2													TENM1
ATP5L													TFPI2
ATP5S													THBS4
ATP6AP1													THNSL2
ATP6AP2													THRB
ATP6V0A1													THSD7A
ATP6V0A2													TLR2
ATP6V0B													TLR9
ATP6V0C													TM6SF1
ATP6V0D1													TMEM130
ATP6V0E1													TMEM140
ATP6V0E2													TMEM150C
ATP6V1A													TMEM178A
ATP6V1B2													TMEM200A
ATP6V1C1													TMEM249
ATP6V1C2													TMEM255A
ATP6V1D													TMEM26
ATP6V1E1													TMEM81
ATP6V1F													TMEM92
ATP6V1G2													TMOD2
ATP6V1H													TMTC2
ATP7A													TNC
ATP7B													TNFAIP8L3
ATP8A1													TNFRSF11A
ATP8A2													TNFRSF19
ATP8B1													TNFSF11
ATP8B2													TNFSF13
ATP9A													TNFSF18
ATP9B													TOX
ATPAF1													TRAM1L1
ATPAF2													TRPC3
ATPIF1													TTBK1
ATR													TTC16
ATRAID													TTLL6
ATRIP													TTPA
ATRN													TULP2
ATRNL1													TVP23A
ATRX													UBAP1L
ATXN1													UGT8
ATXN10													USP43
ATXN1L													VGLL3
ATXN2													VIT
ATXN2L													VSTM4
ATXN3													WASF3
ATXN7													WDR63
ATXN7L1													WDR64
ATXN7L2													WFIKKN1
ATXN7L3													WNT2
ATXN7L3B													XIRP1
AUH													XK
AUNIP													YY2
AUP1													ZDBF2
AURKA													ZDHHC14
AURKAIP1													ZFP69B
AURKB													ZIC4
AUTS2													ZNF385D
AVEN													ZNF467
AVIL													ZNF630
AVL9													ZNF704
AVPI1
AXDND1
AXIN1
AXIN2
AXL
AZI2
AZIN1
AZIN2
B2M
B3GALNT1
B3GALNT2
B3GALT2
B3GALT4
B3GALT6
B3GAT3
B3GLCT
B3GNT2
B3GNT5
B3GNT7
B3GNT8
B3GNT9
B3GNTL1
B4GALNT3
B4GALNT4
B4GALT1
B4GALT2
B4GALT3
B4GALT4
B4GALT5
B4GALT6
B4GALT7
B4GAT1
B9D1
B9D2
BABAM1
BABAM2
BACE1
BACH1
BACH2
BAD
BAG1
BAG2
BAG3
BAG4
BAG5
BAG6
BAHCC1
BAHD1
BAIAP2
BAIAP2L1
BAIAP3
BAK1
BAMBI
BANF1
BANP
BAP1
BARD1
BASP1
BATF2
BAX
BAZ1A
BAZ1B
BAZ2A
BAZ2B
BBC3
BBIP1
BBOF1
BBS1
BBS10
BBS12
BBS2
BBS4
BBS5
BBS7
BBS9
BBX
BCAM
BCAP29
BCAP31
BCAR1
BCAR3
BCAS2
BCAS3
BCAS4
BCAT1
BCAT2
BCCIP
BCDIN3D
BCKDHA
BCKDHB
BCKDK
BCL10
BCL11A
BCL2
BCL2L1
BCL2L11
BCL2L12
BCL2L13
BCL2L2
BCL6
BCL7A
BCL7B
BCL7C
BCL9
BCL9L
BCLAF1
BCLAF3
BCOR
BCORL1
BCR
BDH1
BDH2
BDP1
BECN1
BEND3
BEND4
BEND6
BEND7
BET1
BET1L
BEX4
BFAR
BFSP1
BGLAP
BGN
BHLHE40
BHLHE41
BICC1
BICD1
BICD2
BICDL2
BICRA
BICRAL
BID
BIN1
BIN3
BIRC2
BIRC3
BIRC5
BIRC6
BIVM
BLCAP
BLM
BLMH
BLOC1S1
BLOC1S2
BLOC1S3
BLOC1S4
BLOC1S5
BLOC1S6
BLVRA
BLVRB
BLZF1
BMF
BMI1
BMP1
BMP2K
BMP4
BMP6
BMP7
BMPER
BMPR1A
BMPR1B
BMPR2
BMS1
BMT2
BNC2
BNIP1
BNIP2
BNIP3
BNIP3L
BOC
BOD1
BOD1L1
BOLA2B
BOLA3
BOP1
BORA
BORCS5
BORCS6
BORCS7
BORCS8
BPGM
BPHL
BPNT1
BPTF
BRAF
BRAP
BRCA1
BRCA2
BRCC3
BRD1
BRD2
BRD3
BRD4
BRD7
BRD8
BRD9
BRF1
BRF2
BRI3
BRI3BP
BRIP1
BRIX1
BRK1
BRMS1
BRMS1L
BROX
BRPF1
BRPF3
BRSK1
BRWD1
BRWD3
BSCL2
BSDC1
BSG
BSN
BSPRY
BST1
BST2
BTAF1
BTBD1
BTBD10
BTBD11
BTBD19
BTBD2
BTBD3
BTBD6
BTBD7
BTBD9
BTD
BTF3
BTF3L4
BTG1
BTG2
BTG3
BTN1A1
BTRC
BUB1
BUB1B
BUB3
BUD13
BUD23
BUD31
BYSL
BZW1
BZW2
C10H12orf45
C10H12orf56
C10H12orf66
C10H12orf75
C10H22orf23
C10H22orf46
C10H2orf15
C10H2orf40
C10H2orf42
C10H2orf49
C11H5orf15
C11H5orf24
C11H9orf43
C11H9orf72
C12H6orf106
C12H6orf120
C12H6orf132
C12H6orf136
C12H6orf141
C12H6orf203
C12H6orf226
C12H6orf47
C12H6orf89
C13H8orf33
C13H8orf76
C14H1orf35
C15H12orf29
C15H12orf73
C15H16orf87
C15H1orf109
C15H1orf122
C15H1orf185
C15H1orf216
C15H1orf228
C15H1orf50
C15H4orf46
C16H4orf47
C16H7orf49
C17H1orf54
C17H1orf56
C17H2orf68
C17H2orf81
C18H11orf24
C18H11orf49
C18H11orf68
C18H11orf74
C18H11orf84
C18H11orf95
C18H11orf98
C18H7orf25
C18H7orf57
C19H2orf76
C19H4orf33
C1D
C1GALT1
C1GALT1C1
C1H18orf54
C1H19orf47
C1H19orf54
C1H9orf3
C1H9orf40
C1H9orf64
C1H9orf85
C1QBP
C1QL1
C1QL4
C1QTNF1
C1QTNF2
C1QTNF3
C1QTNF6
C1R
C1RL
C1S
C2
C20H19orf25
C20H19orf44
C20H19orf53
C20H19orf57
C20H19orf66
C20H19orf70
C20H3orf18
C20H3orf20
C20H3orf62
C20H3orf67
C21H11orf54
C21H11orf58
C23H3orf33
C23H3orf58
C24H20orf194
C24H20orf196
C24H20orf24
C24H20orf27
C24H20orf96
C25H2orf72
C25H4orf27
C25H8orf58
C26H12orf43
C26H12orf49
C26H12orf65
C26H22orf15
C26H22orf39
C27H12orf10
C27H12orf4
C27H12orf57
C28H10orf76
C28H10orf88
C29H8orf34
C29H8orf37
C29H8orf46
C29H8orf59
C2CD2
C2CD2L
C2CD3
C2CD5
C2CD6
C2H1orf167
C30H15orf39
C30H15orf41
C30H15orf52
C30H15orf59
C30H15orf61
C30H15orf62
C30H15orf65
C31H21orf2
C31H21orf33
C31H21orf58
C31H21orf59
C31H21orf91
C32H4orf3
C33H3orf38
C34H3orf70
C35H6orf62
C37H2orf69
C38H1orf226
C3H15orf40
C3H4orf48
C3H5orf30
C4H1orf131
C4H1orf198
C4H5orf22
C4H5orf34
C4H5orf42
C4H5orf51
C4H5orf58
C5H11orf1
C5H11orf70
C5H16orf46
C5H16orf70
C5H16orf74
C5H16orf95
C5H17orf107
C5H17orf49
C5H1orf123
C5H1orf159
C5H1orf174
C6H16orf52
C6H16orf54
C6H16orf58
C6H16orf62
C6H16orf71
C6H16orf72
C6H16orf91
C6H1orf194
C6H1orf52
C6H7orf26
C6H7orf43
C6H7orf50
C6H7orf61
C7H18orf21
C7H18orf25
C7H18orf32
C7H18orf8
C7H1orf105
C7H1orf112
C7H1orf21
C7H1orf27
C7H1orf43
C7H1orf53
C7H1orf74
C8G
C8H14orf119
C8H14orf2
C8H14orf28
C8H14orf37
C8H14orf93
C9H17orf53
C9H17orf58
C9H17orf64
C9H17orf75
C9H17orf80
C9H17orf97
C9H9orf116
C9H9orf16
C9H9orf172
C9H9orf78
CA11
CA14
CA5B
CA9
CAAP1
CAB39
CAB39L
CABIN1
CABLES1
CABLES2
CABP5
CABYR
CACFD1
CACHD1
CACNA1A
CACNA1C
CACNA1E
CACNA1G
CACNA2D1
CACNA2D2
CACNB1
CACNB3
CACNG4
CACTIN
CACUL1
CACYBP
CAD
CADM1
CADM4
CALCOCO1
CALCOCO2
CALD1
CALHM1
CALHM2
CALHM6
CALM1
CALM2
CALM3
CALML4
CALR
CALU
CAMK1
CAMK1D
CAMK2A
CAMK2D
CAMK2G
CAMK4
CAMKK1
CAMKK2
CAMKMT
CAMKV
CAMLG
CAMSAP1
CAMSAP2
CAMTA1
CAMTA2
CAND1
CAND2
CANT1
CANX
CAP1
CAP2
CAPG
CAPN1
CAPN10
CAPN15
CAPN2
CAPN5
CAPN7
CAPNS1
CAPRIN1
CAPRIN2
CAPS
CAPZA1
CAPZA2
CAPZB
CARD10
CARD19
CARD6
CARD9
CARF
CARHSP1
CARM1
CARMIL1
CARMIL2
CARMIL3
CARNMT1
CARNS1
CARS
CARS2
CASC1
CASC3
CASC4
CASD1
CASK
CASKIN1
CASKIN2
CASP10
CASP2
CASP3
CASP6
CASP7
CASP8
CASP8AP2
CASP9
CAST
CASTOR1
CASTOR2
CAT
CATSPER2
CATSPER3
CATSPERD
CATSPERG
CAV1
CAV2
CAVIN1
CAVIN3
CBARP
CBFA2T2
CBFB
CBL
CBLB
CBLC
CBLL1
CBR3
CBR4
CBS
CBWD2
CBX1
CBX2
CBX3
CBX4
CBX5
CBX6
CBX7
CBX8
CBY1
CC2D1A
CC2D1B
CC2D2A
CC2D2B
CCAR1
CCAR2
CCDC102A
CCDC103
CCDC106
CCDC107
CCDC112
CCDC113
CCDC114
CCDC115
CCDC117
CCDC12
CCDC120
CCDC124
CCDC125
CCDC126
CCDC127
CCDC130
CCDC136
CCDC137
CCDC138
CCDC14
CCDC142
CCDC146
CCDC148
CCDC15
CCDC150
CCDC151
CCDC153
CCDC155
CCDC157
CCDC158
CCDC159
CCDC160
CCDC167
CCDC170
CCDC171
CCDC173
CCDC174
CCDC177
CCDC18
CCDC181
CCDC184
CCDC186
CCDC189
CCDC191
CCDC22
CCDC25
CCDC28A
CCDC28B
CCDC30
CCDC32
CCDC34
CCDC36
CCDC39
CCDC43
CCDC47
CCDC50
CCDC51
CCDC56
CCDC57
CCDC58
CCDC59
CCDC6
CCDC61
CCDC62
CCDC65
CCDC66
CCDC69
CCDC71
CCDC77
CCDC78
CCDC8
CCDC80
CCDC82
CCDC84
CCDC85B
CCDC85C
CCDC86
CCDC88A
CCDC88C
CCDC89
CCDC9
CCDC90B
CCDC91
CCDC92
CCDC93
CCDC94
CCDC96
CCDC97
CCER2
CCHCR1
CCKBR
CCL25
CCL27
CCM2
CCNA1
CCNA2
CCNB1
CCNB1IP1
CCNB2
CCNB3
CCNC
CCND2
CCND3
CCNDBP1
CCNE1
CCNE2
CCNF
CCNG1
CCNG2
CCNH
CCNI
CCNJ
CCNJL
CCNK
CCNL2
CCNQ
CCNT1
CCNT2
CCNY
CCNYL1
CCP110
CCPG1
CCS
CCSAP
CCSER2
CCT2
CCT3
CCT4
CCT5
CCT6A
CCT7
CCT8
CCZ1
CD109
CD151
CD164
CD247
CD248
CD274
CD276
CD2AP
CD2BP2
CD302
CD320
CD38
CD3EAP
CD44
CD47
CD55
CD58
CD59
CD63
CD68
CD74
CD81
CD82
CD83
CD9
CD99
CD99L2
CDADC1
CDAN1
CDC123
CDC14A
CDC14B
CDC16
CDC20
CDC23
CDC25A
CDC25B
CDC25C
CDC26
CDC27
CDC34
CDC37
CDC37L1
CDC40
CDC42
CDC42BPA
CDC42BPB
CDC42BPG
CDC42EP1
CDC42EP2
CDC42EP3
CDC42EP4
CDC42SE1
CDC42SE2
CDC45
CDC5L
CDC6
CDC7
CDC73
CDCA2
CDCA3
CDCA4
CDCA5
CDCA7
CDCA7L
CDCA8
CDCP1
CDH1
CDH11
CDH13
CDH2
CDH24
CDH5
CDIP1
CDIPT
CDK1
CDK10
CDK12
CDK13
CDK14
CDK16
CDK17
CDK18
CDK19
CDK2
CDK20
CDK2AP1
CDK2AP2
CDK3
CDK4
CDK5
CDK5R1
CDK5RAP1
CDK5RAP2
CDK5RAP3
CDK7
CDK8
CDK9
CDKAL1
CDKL2
CDKL3
CDKL4
CDKL5
CDKN1A
CDKN1B
CDKN2A
CDKN2AIP
CDKN2AIPNL
CDKN2B
CDKN2C
CDKN2D
CDKN3
CDO1
CDON
CDPF1
CDR2
CDR2L
CDRT1
CDS1
CDS2
CDT1
CDV3
CDYL
CDYL2
CEACAM1
CEBPA
CEBPB
CEBPD
CEBPG
CEBPZ
CEBPZOS
CECR2
CEL
CELF1
CELF2
CELF4
CELSR1
CELSR2
CELSR3
CEMIP
CEND1
CENPA
CENPB
CENPBD1
CENPC
CENPE
CENPF
CENPH
CENPI
CENPJ
CENPK
CENPL
CENPM
CENPN
CENPO
CENPP
CENPQ
CENPS
CENPT
CENPU
CENPV
CENPW
CEP104
CEP112
CEP120
CEP126
CEP128
CEP131
CEP135
CEP152
CEP162
CEP164
CEP170
CEP170B
CEP19
CEP192
CEP250
CEP290
CEP295
CEP350
CEP41
CEP44
CEP55
CEP57
CEP57L1
CEP63
CEP68
CEP70
CEP72
CEP76
CEP78
CEP83
CEP85
CEP85L
CEP89
CEP95
CEP97
CEPT1
CERCAM
CERK
CERS1
CERS2
CERS4
CERS5
CERS6
CES2
CETN2
CETN3
CFAP20
CFAP221
CFAP36
CFAP45
CFAP53
CFAP54
CFAP61
CFAP70
CFAP97
CFB
CFDP1
CFH
CFI
CFL1
CFL2
CFLAR
CGGBP1
CGN
CGNL1
CGREF1
CGRRF1
CHAC2
CHAF1A
CHAF1B
CHAMP1
CHCHD1
CHCHD10
CHCHD2
CHCHD3
CHCHD4
CHCHD5
CHCHD6
CHCHD7
CHCHD8
CHD1
CHD1L
CHD2
CHD3
CHD4
CHD5
CHD6
CHD7
CHD8
CHD9
CHDH
CHEK1
CHEK2
CHERP
CHFR
CHGA
CHIC1
CHIC2
CHID1
CHKA
CHKB
CHL1
CHM
CHML
CHMP1A
CHMP1B
CHMP2A
CHMP2B
CHMP3
CHMP4A
CHMP4B
CHMP5
CHMP6
CHMP7
CHN1
CHORDC1
CHP1
CHPF
CHPT1
CHRAC1
CHRD
CHRDL1
CHRNA5
CHRNB1
CHRNB2
CHRNB4
CHRNE
CHST1
CHST10
CHST11
CHST12
CHST14
CHST15
CHST2
CHST3
CHST7
CHSY1
CHSY3
CHTF18
CHTF8
CHTOP
CHUK
CHURC1
CIAO1
CIAPIN1
CIART
CIB1
CIB2
CIC
CILP2
CINP
CIP2A
CIPC
CIR1
CIRBP
CISD2
CISD3
CISH
CIT
CITED1
CITED2
CIZ1
CKAP2
CKAP2L
CKAP4
CKAP5
CKB
CKS1B
CKS2
CLASP1
CLASP2
CLASRP
CLBA1
CLCC1
CLCF1
CLCN2
CLCN3
CLCN4
CLCN5
CLCN6
CLCN7
CLDN1
CLDN12
CLDN15
CLDN19
CLDN34
CLDN6
CLDND1
CLEC16A
CLEC18C
CLEC4A
CLHC1
CLIC1
CLIC3
CLIC4
CLIC5
CLINT1
CLIP1
CLIP2
CLIP3
CLIP4
CLK1
CLK2
CLK3
CLK4
CLMN
CLMP
CLN3
CLN5
CLN6
CLN8
CLNS1A
CLOCK
CLP1
CLPB
CLPP
CLPTM1
CLPTM1L
CLPX
CLSPN
CLSTN3
CLTA
CLTB
CLTC
CLTCL1
CLU
CLUAP1
CLUH
CLYBL
CMAS
CMBL
CMC1
CMC2
CMIP
CMPK1
CMSS1
CMTM3
CMTM4
CMTM6
CMTM7
CMTR1
CMTR2
CNBP
CNDP2
CNEP1R1
CNIH1
CNIH2
CNIH4
CNKSR1
CNKSR3
CNN1
CNN2
CNN3
CNNM2
CNNM3
CNNM4
CNOT1
CNOT10
CNOT11
CNOT2
CNOT3
CNOT4
CNOT6
CNOT6L
CNOT7
CNOT8
CNOT9
CNP
CNPPD1
CNPY2
CNPY3
CNPY4
CNRIP1
CNST
CNTF
CNTFR
CNTLN
CNTN2
CNTNAP1
CNTNAP5
CNTRL
CNTROB
COA1
COA5
COA6
COASY
COBLL1
COCH
COG1
COG3
COG4
COG5
COG6
COG7
COG8
COIL
COL11A1
COL11A2
COL12A1
COL13A1
[truncated: 10,257 more rows]

## Sheet: Supp 1B Venny Pluripot Genes
Pluripotency and immunomodulatory signatures of canine induced pluripotent stem cell-derived mesenchymal stromal cells are similar to harvested mesenchymal stromal cells. Arash Shahsavari, Prasanna Weeratunga, Dmitry A. Ovchinnikov, and Deanne J. Whitworth.
5 elements included exclusively in "Lentiviral iPSC":
CCND1
ESRRB
FGF4
PRDM14
TLE2
3 common elements in "BM-MSC" and "Lentiviral iPSC":
CUBN
GBX2
GDF9
5 common elements in "iPSC-MSC" and "BM-MSC":
ACVR1C
FBXO15
FGF5
NODAL
SATB1
213 common elements in "iPSC-MSC", "BM-MSC" and "Lentiviral iPSC":
ACVR1
ACVR1B
AKT1
APC
ARID3B
ATF2
AXIN1
BCAM
BMP4
BMPR2
BRCA1
CABIN1
CAD
CARM1
CASP3
CD44
CDC73
CDH1
CDK2AP1
CDKN2A
CHD4
CREB1
CREBBP
CTBP1
CTBP2
CTCF
CTNNB1
CTR9
DDB1
DFFA
DGKA
DHX9
DNMT1
DNMT3A
DNMT3B
DPYSL2
DVL1
EED
EHMT1
EHMT2
EP300
EP400
ERCC5
ETV5
EWSR1
EZH1
EZH2
FAM129A
FGFR1
FOS
GAB1
GADD45A
GATA6
GATAD2A
GRB2
GRSF1
GSK3B
HCFC1
HCK
HDAC1
HDAC2
HDAC4
HELLS
HIF1A
HNRNPU
ICAM1
IL6ST
IPO7
IPO9
IRS1
ITGB1
JAK1
JARID2
KDM1A
KDM3A
KDM4C
KDM5C
KDM6A
KDM6B
KLF4
KLF5
KPNA2
KPNB1
LEF1
LIF
LIFR
LIN28A
LYAR
MAP2K1
MAPK1
MAPK3
MBD2
MBD3
MDM2
MEF2C
MEF2D
MITF
MTA1
MTA2
MTF2
MTOR
MYBL2
MYC
MYCL
NACC1
NANOG
NCL
NCOA1
NEDD4L
NKD1
NME2
NOTCH1
NPR1
NR2C1
NR2F2
NR2F6
NR6A1
OCLN
P4HA1
PAF1
PARP1
PBRM1
PERP
PHC1
PIAS2
PIAS4
PIK3CD
PIM1
PIM3
PML
POU2F1
POU5F1
PRKACA
PSEN1
PTEN
PTPN11
PTPRS
RAD54L
RAF1
RBBP4
RBBP7
RBL2
RBPJ
RCN2
RCOR2
REL
RELA
REST
RIF1
RNF2
ROCK1
ROCK2
RYBP
SALL1
SALL3
SALL4
SATB2
SETDB1
SF1
SGK1
SIN3A
SMAD1
SMAD2
SMAD3
SMAD4
SMAD7
SMARCA2
SMARCA4
SMARCA5
SMARCAD1
SMARCC1
SMO
SMURF1
SOCS2
SOS1
SOX2
SP3
SSRP1
STAT3
STK40
SUMO1
SUZ12
TCF3
TCF7
TERF2
TERT
TET1
TFAP2A
TFAP2C
TFCP2L1
TFE3
TFEB
TGFBR1
THAP11
TP53
TRIM24
TRIM28
TRIM33
TSPAN6
UBE2I
UHRF1
USP7
WDR61
WNT3
WNT5A
WWP2
XPO4
YY1
ZFX
ZMYM2
ZNF143
ZNF219
ZNF281
